# Supplementary material for: Open-Celled Foams from Polyethersulfone/Poly(Ethylene Glycol) Blends Using Foam Extrusion
Source: Polymers (Basel). 2022 Dec 27;15(1):118. doi: 10.3390/polym15010118 (PMC9824152; doi:10.3390/polym15010118)
Supplement: Supplementary file 1 [file polymers-15-00118-s001.zip]

Archive with 1 entries (1 files):
- polymers-2045095-supplementary.docx
